# Supplementary material for: Prognostic and clinicopathological value of p53 expression in renal cell carcinoma: a meta-analysis
Source: Oncotarget. 2017 Oct 19;8(60):102361–70. doi: 10.18632/oncotarget.21971 (PMC5731961; doi:10.18632/oncotarget.21971)
Supplement: Supplementary file 2 [file oncotarget-08-102361-s002.xlsx]

## Sheet: p53
Supplementary Table 1 . Main characteristics of included studies
Authors	Year	Country	Ethnicity	Histological type	Tumor Stage	No.of patients	Gender (M/F)	Mean age (years)	Mean follow up (months)	(+) No. of patients	Antibody for staining	Method	Cut-off (positive/high expression)	Survival analysis
Bot,F	1994	Netherlands	non-Asia	RCC	T1-3	100	66/34	NA	39(24-92)	32(32%)	Do-7,DAKO,Denmark.1:25	IHC	>50%	OS,CSS
Shiina,H	1997	Japan	Asia	RCC	T1-3	72	53/19	58.3(21-82)	45*(26-142)	29(40.3%)	DO-7.1:50	IHC	>10%	OS
Rioux-L,N	2000	France	non-Asia	ccRCC	T1-4	73	47/26	64(37-86)	57(51-75)	11/66(16.7%)	Do-7,DaKo,Denmark.1:25	IHC	>20%	CSS
Girgin,C	2001	Turkey	Asia	RCC	T2-3	50	17/33	54.2(17-81)	31.3(3-80)	10(20%)	DaKo,Denmark.	IHC	>20%	OS
Lee, J.S	2001	Korea	Asia	RCC	T1-4	62	44/18	55(33-76)	53(3-125)	28(45.2%)	Novocastras.1:125	IHC	≥1%	OS
Ljungberg,B	2001	Germany	non-Asia	RCC	T1-4	90	56/34	65.4(25-85)	83(41-122)	17(90%)	Do-7,Oncogene Research,USA	IHC	>5%	CSS
Olumi,A.f	2001	USA	non-Asia	ccRCC	T1-3	43	26/17	NA	52(2.5-178)	26(60.5%)	Do-7,Novocastra,Inc.1:80 / pAb240,Pharmingen,Inc.1:500	IHC	≥10%	OS
Uchida,T	2002	Japan	Asia	RCC	T1-4	112	83/29	57.7(32-81)	35(1-103)	15(13.4%)	Do-7,Dako,Denmark.1:200	IHC	>1%	OS
Cho,D.S	2004	Korea	Asia	RCC	T1-4	92	71/21	54.8(26-81)	36(12-96)	11(12%)	Novo Castra, Newcastle, UK.1:20	IHC	>10%	OS
Uzunlar,A.K	2005	Turkey	Asia	RCC	T1-4	57	30/27	47.6(24-65)	33.1(2-65)	20(35.1%)	Neomarkers,USA	IHC	>1%	CSS
Kim,H.L	2005	California	non-Asia	m-ccRCC	T3-4	150	107/43	58.1(30-77)	14.8	NA	Do-7,Dako.1:100	IHC	>20%	CSS
Kramer,B.A	2005	USA	non-Asia	RCC	T1-4	117	78/39	57.24(36-82)	21.17（~170）	14/112(12.5%)	DakoCytomation	IHC	≥5%	OS,CSS
Kankuri,M	2006	Finland	non-Asia	RCC	T1-4	117	63/54	61.5(37-83)	76*(15-177)	15/101(14.9%)	DO-7,DAKO,Denmark.1:300	IHC	>10%	OS
Phuoc,N.B	2007	Japan	Asia	ccRCC	T1-4	119	78/41	61(23-86)	69.3(3.6-215.2)	64(53.8%)	Do-7,Dako.7.8ug/ml	IHC	≥10%	CSS
Perret,A.G	2008	France	non-Asia	non-ccRCC	T1-4	50	39/11	60.1	96	12(24%)	Do-7,Dako.1:50	IHC	>10%	OS
Zubac,D.P	2009	Sweden	non-Asia	ccRCC	T1-4	160	NA	NA	85.2(0.96-232.8)	84(53%)	Do-7,DaKo.1:25	IHC	>10%	CSS
Kankuri-T,M.K	2010	Finland	non-Asia	RCC	T1-4	57	NA	61	97*	NA	DO-7,DAKO.1:300	IHC	>10%	OS
Baytekin,F	2011	Turkey	Asia	RCC	T1-4	104	72/32	61(28-78)	46(0-220)	14(13.5%)	DBS polyclonal Ab,RP-106.1:40	IHC	>10%	OS
Weber,T	2013	Germany	non-Asia	ccRCC	T1-3	132	80/52	63.5(57-71)	123.6(97.2-156)	66(50.8%)	DO-1,Oncogene,Seattle,USA.1:100)	IHC	>15%	CSS
Abolhasani,M	2015	Iran	Asia	RCC	T1-4	91	53/38	56.7(28-86)	60	4(4.4%)	DO-7,Novocastra.	IHC	>10%	OS
Kankaya,D	2015	Turky	Asia	ccRCC	T1-4	100	67/33	58(33-77)	NA	NA	DO-7,Neomarkers.1:200	IHC	>1%	OS
Shi,Z.G	2015	China	Asia	ccRCC	T1-4	65	37/28	59.8(32-78)	19(6-36)	26(40%)	Cell signaling.1:200	IHC	>25%	OS
NA:not available; *: median follow up; RCC: renal cell carcinoma; ccRCC: clear cell renal cell carcinoma; m-ccRCC: Metastasis clear cell renal cell carcinoma; OS: overall survival; CSS: cancer specific survival; IHC: immunohistochemistry;
